# Supplementary material for: Temporal miRNA Biomarkers for Pupal Age Estimation in Sarcophaga peregrina (Diptera: Sarcophagidae)
Source: Insects. 2025 Jul 23;16(8):754. doi: 10.3390/insects16080754 (PMC12386374; doi:10.3390/insects16080754)
Supplement: Supplementary file 1 [file insects-16-00754-s001.zip › Table Supplyment.xlsx]

## Sheet: Table S1
Table S1.Sequencing quality control (QC) summary
Sample	RawReads	reads_trimmed_length	reads_trimmed_Q20	reads_trimmed_N	CleanReads	CleanReads_uniq
P1-1	40.62M	11.99M	11.87M	11.85M	11.85M	0.22M
P1-2	44.65M	13.47M	13.32M	13.3M	13.3M	0.4M
P1-3	45.61M	13.64M	13.49M	13.47M	13.47M	0.25M
P3-1	41.55M	13.51M	13.36M	13.34M	13.34M	0.49M
P3-2	44.32M	13.8M	13.63M	13.62M	13.62M	0.6M
P3-3	42.37M	14.03M	13.86M	13.84M	13.84M	0.49M
P5-1	43.59M	14.56M	14.41M	14.39M	14.39M	0.52M
P5-2	45.57M	15.15M	14.98M	14.96M	14.96M	0.52M
P5-3	41.3M	12.62M	12.48M	12.47M	12.47M	0.43M

## Sheet: Table S2
Table S2.Genome alignment statistics for small RNA sequencing data
Sample	Reads	Aligned_reads	Aligned(%)
P1-1	11853245	11525653	97.24
P1-1.uniq	222215	122605	55.17
P1-2	13304082	12575440	94.52
P1-2.uniq	395850	156399	39.51
P1-3	13471344	13066034	96.99
P1-3.uniq	249004	122471	49.18
P3-1	13339643	12832909	96.2
P3-1.uniq	485643	301459	62.07
P3-2	13616388	13036704	95.74
P3-2.uniq	596329	370075	62.06
P3-3	13842340	13380840	96.67
P3-3.uniq	485951	306896	63.15
P5-1	14386805	13538583	94.1
P5-1.uniq	522511	287483	55.02
P5-2	14963992	14176439	94.74
P5-2.uniq	520432	291236	55.96
P5-3	12467433	12033625	96.52
P5-3.uniq	427421	259430	60.7

## Sheet: Table S3
Table S3.Summary of miRNA expression levels and annotations
Sample	Reads	Aligned_reads	Aligned(%)
P1-1	11853245	96111	0.81
P1-1.uniq	222215	1776	0.8
P1-2	13304082	94504	0.71
P1-2.uniq	395850	1745	0.44
P1-3	13471344	93567	0.69
P1-3.uniq	249004	1723	0.69
P3-1	13339643	173211	1.3
P3-1.uniq	485643	2526	0.52
P3-2	13616388	262671	1.93
P3-2.uniq	596329	3090	0.52
P3-3	13842340	157013	1.13
P3-3.uniq	485951	2461	0.51
P5-1	14386805	299237	2.08
P5-1.uniq	522511	2983	0.57
P5-2	14963992	261180	1.75
P5-2.uniq	520432	2921	0.56
P5-3	12467433	212709	1.71
P5-3.uniq	427421	2570	0.6

## Sheet: Table S4
Table S4.Classification statistics of known miRNAs
Sample	known.miRNA.categorys
P1-1	128
P1-2	130
P1-3	132
P3-1	150
P3-2	160
P3-3	146
P5-1	161
P5-2	160
P5-3	154

## Sheet: Table S5
Table S5.TPM expression matrix of miRNAs across samples
miRNA_id	P1-1	P1-2	P1-3	P3-1	P3-2	P3-3	P5-1	P5-2	P5-3	Sequence	Length
der-bantam>dme-bantam-3p>dps-bantam>dsi-bantam>dvi-bantam-3p	185.35	149.578	140.966	323.472	506.522	314.759	844.524	698.076	704.395	TGAGATCATTTTGAAAGCTGATT	23
der-let-7>dme-let-7-5p>dps-let-7>dsi-let-7>dvi-let-7	10.8831	10.3728	6.60662	249.557	340.692	199.605	285.261	220.663	249.45	TGAGGTAGTAGGTTGTATAGT	21
der-miR-1>dme-miR-1-3p>dps-miR-1>dsi-miR-1>dvi-miR-1-3p	1395.82	1021.57	1307.22	1559.71	1741.43	1234.26	3160.33	3035.22	2828.73	TGGAATGTAAAGAAGTATGGAG	22
der-miR-10>dps-miR-10>dsi-miR-10	0.674921	3.30726	7.94279	6.37198	11.3099	6.79076	6.8118	0.534617	5.53442	ACCCTGTAGATCCGAATTTGT	21
der-miR-100>dme-miR-100-5p>dsi-miR-100	3.54333	5.11121	3.26619	78.263	101.642	68.4855	61.3062	49.853	50.9327	AACCCGTAAATCCGAACTTGTG	22
der-miR-11>dme-miR-11-3p>dps-miR-11>dsi-miR-11>dvi-miR-11-3p	43.7855	30.8928	36.0766	44.1541	64.7014	39.2997	43.7206	37.3563	36.8961	CATCACAGTCTGAGTTCTTGC	21
der-miR-12>dme-miR-12-5p>dps-miR-12>dsi-miR-12>dvi-miR-12-5p	0	0	0	0	0	0	0	0.0668271	0	TGAGTATTACATCAGGTACTGGT	23
der-miR-124>dme-miR-124-3p>dps-miR-124>dsi-miR-124>dvi-miR-124-3p	0	0	0.222695	0.749645	1.83602	0.433453	1.04262	2.00481	0.882299	TAAGGCACGCGGTGAATGCCAAG	23
der-miR-125>dme-miR-125-5p>dps-miR-125>dsi-miR-125	4.97754	4.73539	6.45815	65.3691	103.038	55.1207	67.7704	65.3569	59.5151	TCCCTGAGACCCTAACTTGTGA	22
der-miR-133>dme-miR-133-3p>dps-miR-133>dsi-miR-133>dvi-miR-133-3p	0.421825	0.526154	0.222695	8.92078	11.7505	4.98471	44.7632	47.4472	42.0295	TTGGTCCCCTTCAACCAGCTGT	22
der-miR-13a>dme-miR-13a-3p>dps-miR-13a>dsi-miR-13a>dvi-miR-13a-3p	0.0843651	0.0751649	0	0.0749645	0	0.216726	0.0695081	0	0.160418	TATCACAGCCATTTTGATGAGT	22
der-miR-13b>dme-miR-13b-3p>dps-miR-13b>dsi-miR-13b>dvi-miR-13b-3p	9.02706	7.36616	6.82931	20.1655	38.1158	18.494	23.4938	21.9193	19.8918	TATCACAGCCATTTTGACGAGT	22
der-miR-14>dps-miR-14>dsi-miR-14>dvi-miR-14-3p	7.67722	5.41187	8.38818	1.49929	0.0734409	2.02278	3.26688	12.4298	2.80731	TCAGTCTTTTTCTCTCTCCTA	21
der-miR-184-3p>dme-miR-184-3p>dps-miR-184>dsi-miR-184-3p>dvi-miR-184-3p	208.888	155.065	174.816	318.899	440.425	247.863	477.382	456.696	420.054	TGGACGGAGAACTGATAAGGGC	22
der-miR-184-5p>dme-miR-184-5p>dsi-miR-184-5p	0	0.15033	0.222695	0.224894	0.0734409	0.0722421	0	0	0	CCTTATCATTCTCTCGCCCCG	21
der-miR-210>dps-miR-210a>dsi-miR-210>dvi-miR-210-3p	0	0	0	0.0749645	0.0734409	0.433453	0	0.133654	0	TTGTGCGTGTGACAGCGGCTA	21
der-miR-219>dps-miR-219>dsi-miR-219>dvi-miR-219-5p	0	0	0	0	0.0734409	0	0.0695081	0.133654	0	TGATTGTCCAAACGCAATTCTTG	23
der-miR-263a>dps-miR-263a>dsi-miR-263a	2.02476	0.0751649	5.41891	0.374823	0.514086	5.4904	9.31409	3.87597	2.40627	GTTAATGGCACTGGAAGAATTCAC	24
der-miR-263b>dme-miR-263b-5p>dps-miR-263b>dsi-miR-263b	0.0843651	0.225495	0.0742316	1.87411	4.11269	2.16726	0.486557	3.07405	0.401045	CTTGGCACTGGGAGAATTCAC	21
der-miR-274>dps-miR-274	0	0	0	0.299858	0.220323	0.433453	0.625573	0.868752	0.240627	TTTTGTGACCGACACTAACGGGTAAT	26
der-miR-275>dme-miR-275-3p>dps-miR-275>dsi-miR-275>dvi-miR-275-3p	117.436	103.803	106.745	177.591	258.439	162.328	119.763	91.2858	97.4539	TCAGGTACCTGAAGTAGCGCGCG	23
der-miR-276a>dme-miR-276a-3p>dps-miR-276a>dsi-miR-276a>dvi-miR-276a-3p	3180.82	2992.24	2747.46	5386.73	8170.82	4600.16	9629.8	7457.5	7417	TAGGAACTTCATACCGTGCTCT	22
der-miR-276b>dme-miR-276b-3p>dps-miR-276b>dsi-miR-276b>dvi-miR-276b-3p	97.1886	44.7983	72.8955	414.404	1205.53	333.253	403.008	388.733	322.28	TAGGAACTTAATACCGTGCTCT	22
der-miR-277>dme-miR-277-3p>dps-miR-277>dvi-miR-277-3p	33.4929	32.3961	29.0988	24.2885	32.314	24.1289	243.626	307.939	307.361	TAAATGCACTATCTGGTACGACA	23
der-miR-278>dme-miR-278-3p>dps-miR-278>dsi-miR-278>dvi-miR-278-3p	23.791	22.6246	19.0775	60.1965	87.3947	57.1435	67.7704	57.6049	60.7984	TCGGTGGGACTTTCGTCCGTTT	22
der-miR-279>dme-miR-279-3p>dps-miR-279>dsi-miR-279>dvi-miR-279-3p	43.1106	36.3046	36.4477	167.321	256.309	153.081	248.075	157.378	180.31	TGACTAGATCCACACTCATTAA	22
der-miR-281-1-5p>dsi-miR-281-5p>dvi-miR-281-1-5p	0.0843651	0.0751649	0.0742316	0.0749645	0.293764	0	0.347541	0	0.561463	AAGAGAGCTGTCCGTCGACAGT	22
der-miR-281-2-5p>dme-miR-281-2-5p>dvi-miR-281-2-5p	4.89317	5.26154	2.89503	3.07355	1.39538	1.44484	13.2065	11.4274	11.9511	AAGAGAGCTATCCGTCGACAGT	22
der-miR-281-3p>dme-miR-281-3p>dps-miR-281>dsi-miR-281-3p>dvi-miR-281-3p	30.4558	24.1279	17.5187	20.1655	21.2244	13.0036	60.6111	50.1203	42.6712	TGTCATGGAATTGCTCTCTTTGT	23
der-miR-282>dps-miR-282>dsi-miR-282	3.29024	3.38242	2.00425	10.3451	5.2143	9.31923	0.625573	1.13606	0.481254	AATCTAGCCTCTACTAGGCTTTGTCTGT	28
der-miR-283>dps-miR-283>dsi-miR-283	0.0843651	0.15033	0.296927	1.79915	0.514086	0.505695	3.68393	3.07405	0.401045	TAAATATCAGCTGGTAATTCT	21
der-miR-284>dps-miR-284>dsi-miR-284	0	0	0	0	0.0734409	0	0	0.133654	0.240627	TGAAGTCAGCAACTTGATTCCAGCAATTG	29
der-miR-285>dme-miR-285-3p>dps-miR-285>dsi-miR-285>dvi-miR-285-3p	0	0	0.0742316	2.17397	3.01108	1.80605	5.49114	7.55146	5.93546	TAGCACCATTCGAAATCAGTGC	22
der-miR-286>dme-miR-286-3p>dps-miR-286>dsi-miR-286>dvi-miR-286-3p	1.34984	2.63077	1.93002	0.974539	0.954732	1.08363	0.556065	0.46779	0.401045	TGACTAGACCGAACACTCGTGCT	23
der-miR-2a>dme-miR-2a-3p>dps-miR-2a>dsi-miR-2a>dvi-miR-2a-3p	4.04952	4.35956	3.26619	18.966	24.1621	14.2317	30.0275	24.3251	22.5387	TATCACAGCCAGCTTTGATGAGC	23
der-miR-2b>dme-miR-2b-3p>dps-miR-2b>dsi-miR-2b>dvi-miR-2b-3p	9.02706	9.17012	8.61087	30.2857	31.9468	20.9502	39.8977	34.015	34.9711	TATCACAGCCAGCTTTGAGGAGC	23
der-miR-2c>dme-miR-2c-3p>dps-miR-2c>dsi-miR-2c>dvi-miR-2c-3p	0.843651	0	0.519622	1.64922	2.12979	1.15587	1.6682	1.20289	1.68439	TATCACAGCCAGCTTTGATGGGC	23
der-miR-305>dme-miR-305-5p>dps-miR-305	23.2004	15.1833	13.5102	24.9632	47.4428	29.1136	24.5364	24.1914	17.8866	ATTGTACTTCATCAGGTGCTCTG	23
der-miR-306-5p>dme-miR-306-5p>dps-miR-306	15.2701	2.48044	9.42742	41.0806	17.6258	46.6684	21.339	3.60866	1.68439	TCAGGTACTTAGTGACTCTCAA	22
der-miR-307>dps-miR-307a>dsi-miR-307	0	0	0	0.149929	0	0	0	0	0	TCACAACCTCCTTGAGTGAG	20
der-miR-308>dme-miR-308-3p>dps-miR-308>dsi-miR-308>dvi-miR-308-3p	0	0	0	0.0749645	0.0734409	0.144484	0.139016	0	0	AATCACAGGATTATACTGTGAG	22
der-miR-314>dme-miR-314-3p>dps-miR-314>dsi-miR-314>dvi-miR-314-3p	0.421825	0.15033	0	0.0749645	0.514086	0.216726	0.0695081	0.0668271	0.080209	TATTCGAGCCAATAAGTTCGG	21
der-miR-315>dme-miR-315-5p>dps-miR-315>dsi-miR-315	0	0	0.148463	0.0749645	0.954732	2.96193	0.834098	1.00241	0	TTTTGATTGTTGCTCAGAAAGC	22
der-miR-316>dme-miR-316-5p>dps-miR-316>dsi-miR-316	6.24302	5.48704	5.49314	5.99716	7.05033	3.61211	5.07409	4.87838	5.13337	TGTCTTTTTCCGCTTACTGGCG	22
der-miR-317>dme-miR-317-3p>dsi-miR-317>dvi-miR-317-3p	8.01468	6.91517	0.89078	5.32248	1.32194	3.53986	1.39016	2.94039	0	TGAACACAGCTGGTGGTATCCAGT	24
der-miR-318>dme-miR-318-3p>dps-miR-318>dsi-miR-318>dvi-miR-318	0	0	0	0	0	0	0	0	0.160418	TCACTGGGCTTTGTTTATCTCA	22
der-miR-31a>dme-miR-31a-5p>dps-miR-31a>dsi-miR-31a>dvi-miR-31a-5p	159.197	138.905	140.372	247.458	290.606	187.902	713.64	610.332	642.474	TGGCAAGATGTCGGCATAGCTGA	23
der-miR-31b>dme-miR-31b-5p>dsi-miR-31b	13.9202	1.65363	16.999	4.79773	19.6087	6.71852	2.91934	4.81155	2.48648	TGGCAAGATGTCGGAATAGCTG	22
der-miR-33>dps-miR-33>dsi-miR-33	0	0.0751649	0	0.0749645	1.17505	0.144484	0.347541	0.534617	0.320836	AGGTGCATTGTAGTCGCATTG	21
der-miR-34>dps-miR-34>dsi-miR-34	13.2453	14.2062	3.34042	0	0.514086	2.31175	1.52918	0.534617	0.320836	TGGCAGTGTGGTTAGCTGGTTG	22
der-miR-5>dme-miR-5-5p>dps-miR-5>dsi-miR-5>dvi-miR-5-5p	0.674921	0.751649	1.26194	0.449787	0.881291	0.433453	0.347541	0.267308	0.160418	AAAGGAACGATCGTTGTGATATG	23
der-miR-6>dme-miR-6-3p>dps-miR-6>dsi-miR-6-3p>dvi-miR-6-3p	0.590556	0.450989	0.593853	0.299858	0.367205	0.216726	0.0695081	0.267308	0	TATCACAGTGGCTGTTCTTTTT	22
der-miR-7>dme-miR-7-5p>dps-miR-7>dsi-miR-7	5.0619	12.1015	9.94704	70.3167	137.114	49.5581	54.3554	77.1853	162.343	TGGAAGACTAGTGATTTTGTTGT	23
der-miR-79>dme-miR-79-3p>dps-miR-79>dvi-miR-79-3p	0.253095	0.0751649	0.0742316	0.374823	0.514086	0.505695	0.417049	0.267308	0.240627	TAAAGCTAGATTACCAAAGCAT	22
der-miR-8>dme-miR-8-3p>dps-miR-8>dsi-miR-8>dvi-miR-8-3p	846.857	738.57	681.298	1062.4	1389.06	1029.31	1268.8	1139.4	1099.75	TAATACTGTCAGGTAAAGATGTC	23
der-miR-87>dps-miR-87>dsi-miR-87>dvi-miR-87-3p	0	0	0	0	0	0	0.139016	0	0.160418	TTGAGCAAAATTTCAGGTGTG	21
der-miR-92a>dme-miR-92a-3p>dps-miR-92a>dsi-miR-92a>dvi-miR-92a-3p	12.2329	7.291	12.0998	5.39745	6.68312	5.20143	1.04262	1.40337	0.641672	CATTGCACTTGTCCCGGCCTAT	22
der-miR-92b>dme-miR-92b-3p>dps-miR-92b>dsi-miR-92b>dvi-miR-92b-3p	19.5727	12.6277	17.3702	7.79631	8.44571	7.07973	0.764589	1.40337	0.401045	AATTGCACTAGTCCCGGCCTGC	22
der-miR-9680-5p	0.0843651	0	0	0	0	0	0	0.133654	0	AAATCTCTTCAAGCCGAAGGTC	22
der-miR-9a>dme-miR-9a-5p>dps-miR-9a>dsi-miR-9a>dvi-miR-9a-5p	576.129	513.902	513.238	861.043	1352.56	898.259	636.764	436.648	510.771	TCTTTGGTTATCTAGCTGTATGA	23
der-miR-9b>dme-miR-9b-5p>dps-miR-9b>dvi-miR-9b-5p	72.2165	59.0796	62.0577	192.359	260.495	195.921	129.007	93.2238	97.5341	TCTTTGGTGATTTTAGCTGTATG	23
der-miR-9c>dme-miR-9c-5p>dps-miR-9c>dvi-miR-9c-5p	53.4031	35.9288	42.312	327.145	475.163	312.953	464.801	292.636	352.679	TCTTTGGTATTCTAGCTGTAGA	22
der-miR-iab-4-5p>dme-miR-iab-4-5p>dps-miR-iab-4-5p>dsi-miR-iab-4-5p>dvi-miR-iab-4-5p	1.43421	1.80396	1.03924	2.47383	4.03925	2.38399	1.32065	1.60385	0.641672	ACGTATACTGAATGTATCCTGA	22
dme-bantam-5p>dvi-bantam-5p	1.9404	2.48044	1.85579	6.07213	9.18011	4.47901	8.96655	6.74954	8.42194	CCGGTTTTCGATTTGGTTTGACT	23
dme-let-7-3p	1.43421	1.57846	1.48463	5.6973	10.6489	4.47901	1.11213	1.53702	1.84481	CTATACAATGTGCTAGCTTTCT	22
dme-miR-1-5p	0	0	0	0	0.367205	0	0.278033	0.200481	0.401045	CCATGCTTCCTTGCATTCAATA	22
dme-miR-10-3p>dvi-miR-10-3p	80.3156	99.368	68.8127	37.6322	54.8604	34.9652	58.0393	38.9602	34.3294	CAAATTCGGTTCTAGAGAGGTTT	23
dme-miR-10-5p>dvi-miR-10-5p	116.339	147.398	91.1565	63.8698	76.3786	45.7293	79.6563	54.2636	46.441	ACCCTGTAGATCCGAATTTGTT	22
dme-miR-100-3p>dvi-miR-100-3p	0	0	0	0.524752	0.367205	0.288968	0.139016	0.0668271	0.080209	CAAGACCGGCATTATGGGAGTC	22
dme-miR-1000-5p	1.43421	0.15033	0.668085	0.374823	3.52516	3.82883	5.69967	2.27212	7.29902	ATATTGTCCTGTCACAGCAGT	21
dme-miR-10404-3p	0	0.0751649	0	0.299858	0.0734409	0.505695	0.0695081	0.601444	0.160418	TGTATTTTTAATTTCTTTCAAT	22
dme-miR-10404-5p	3.3746	3.53275	1.6331	2.02404	4.92054	3.32314	2.98885	2.73991	4.01045	TATTGAAGGAATTGATATATGC	22
dme-miR-125-3p>dvi-miR-125-3p	0.50619	0.225495	0.222695	1.12447	1.90946	0.722421	0.208524	0.801925	0.561463	ACAAGTTTTGATCTCCGGTAT	21
dme-miR-133-5p	0	0	0	0	0.0734409	0	0	0	0	AGCTGGTTGACATCGGGTCAGAT	23
dme-miR-137-3p>dps-miR-137-3p>dsi-miR-137-3p>dvi-miR-137-3p	0.33746	0.225495	0.148463	0.974539	0.514086	0.0722421	1.11213	1.7375	1.12293	TATTGCTTGAGAATACACGTAG	22
dme-miR-14-3p	47.7506	41.3407	39.8624	24.9632	30.2577	21.0225	157.853	78.1209	133.869	TCAGTCTTTTTCTCTCTCCTAT	22
dme-miR-190-3p	0	0	0	0	0	0	0.0695081	0	0.080209	CCCAGGAATCAAACATATTATT	22
dme-miR-190-5p>dps-miR-190-5p>dsi-miR-190-5p>dvi-miR-190-5p	4.72444	3.75825	4.60236	8.17113	9.54732	6.57403	8.61901	11.2938	6.57714	AGATATGTTTGATATTCTTGGTTG	24
dme-miR-193-3p>dps-miR-193-3p>dsi-miR-193-3p	0	0	0	0	0	0	0.903606	0.735098	1.28334	TACTGGCCTACTAAGTCCCAAC	22
dme-miR-193-5p	0	0	0	0	0.0734409	0	0.0695081	0.0668271	0.320836	TTGGGATTTTTTAGATCAGCAG	22
dme-miR-210-3p	0.33746	0.375825	0.222695	3.67326	6.90345	3.75659	11.1908	13.3654	14.3574	CTTGTGCGTGTGACAGCGGCTAT	23
dme-miR-210-5p	0.0843651	0.15033	0.0742316	0.299858	0.293764	0.144484	0.695081	1.20289	1.52397	AGCTGCTGGCCACTGCACAAGAT	23
dme-miR-219-3p>dvi-miR-219-3p	0	0	0	0	0.0734409	0	0	0	0.080209	AGGGTTGCGACTGGGCATCGCG	22
dme-miR-252-3p	0.16873	0	0.0742316	0	0	0	0.0695081	0	0	TCCTGCTGCCCAAGTGCTTATT	22
dme-miR-252-5p>dps-miR-252-5p>dsi-miR-252-5p>dvi-miR-252-5p	28.5154	19.9187	24.0511	32.3847	37.0877	26.5851	31.1396	32.5448	25.5867	CTAAGTACTAGTGCCGCAGGAG	22
dme-miR-263a-3p>dvi-miR-263a-3p	0.0843651	0.15033	0.296927	0.524752	0.80785	0.361211	0.139016	0.200481	0.080209	CGTGATCTCTTAGTGGCATCTA	22
dme-miR-263a-5p>dvi-miR-263a-5p	100.31	128.757	87.8903	304.881	494.257	278.277	239.177	147.755	149.429	AATGGCACTGGAAGAATTCACGGG	24
dme-miR-274-5p	0	0	0	0	0	0.433453	0.139016	0.668271	1.52397	TTTGTGACCGACACTAACGGGTA	23
dme-miR-275-5p>dvi-miR-275-5p	3.20587	2.48044	2.30118	1.2744	1.76258	1.58933	0.695081	0.267308	0.721881	CGCGCTAATCAGTGACCGGGGCT	23
dme-miR-276a-5p>dme-miR-276b-5p	1.60294	1.20264	0.519622	4.57284	7.63786	4.6235	7.02032	5.88078	5.13337	CAGCGAGGTATAGAGTTCCTACG	23
dme-miR-281-1-5p	0.759286	0.601319	0.593853	0.149929	0.293764	0	0.278033	0.46779	0.240627	AAAGAGAGCTGTCCGTCGACAGT	23
dme-miR-282-3p	0.590556	0.225495	0.222695	0.299858	0.514086	0.794663	0.278033	0.267308	0	ACATAGCCTATAAGAGGTTAGG	22
dme-miR-282-5p	0.674921	0.901979	0.222695	2.24894	10.5755	1.08363	2.29377	1.80433	2.08543	TAGCCTCTACTAGGCTTTGTCTGT	24
dme-miR-283-5p	21.9349	21.1965	8.53664	1.12447	6.0956	13.8705	26.4131	21.251	30.4794	AAATATCAGCTGGTAATTCTGG	22
dme-miR-284-3p	0	0	0	0	0	0	0.139016	0.400963	0.080209	GTCAGCAACTTGATTCCAGCA	21
dme-miR-284-5p	0	0.225495	0.668085	0.149929	1.32194	1.66157	0.625573	0.133654	1.84481	CCTGGAATTAAGTTGACTGTGTAGCC	26
dme-miR-285-5p>dvi-miR-285-5p	0	0	0	0.374823	0.440645	0.505695	0.139016	0.200481	0.320836	ACTGAGATCGATTGGTGCATAGA	23
dme-miR-2a-2-5p>dvi-miR-2a-2-5p	1.60294	0.526154	0.44539	1.19943	2.20323	1.22812	0.903606	0.801925	1.44376	CCTCATCAAGTGGTTGTGATA	21
dme-miR-2b-2-5p>dvi-miR-2b-5p	0	0	0	0.0749645	0	0	0	0	0	TTCTTCAAAGTGGTTGTGAAATG	23
dme-miR-305-3p>dvi-miR-305-3p	0	0	0	0	0	0.0722421	0	0	0	CGGCACATGTTGAAGTACACTCA	23
dme-miR-307a-3p	0	0.0751649	0.0742316	0.524752	0.954732	0.361211	0.834098	0.935579	0.561463	TCACAACCTCCTTGAGTGAGCGA	23
dme-miR-307a-5p	0	0	0.148463	0	0	0	0	0	0	ACTCACTCAACCTGGGTGTGAT	22
dme-miR-316-3p>dvi-miR-316-3p	1.01238	0.977144	1.33617	1.19943	0.881291	0.577937	1.39016	0.46779	0.962508	ACAGGAAAGGGAAAAAGGCGTA	22
dme-miR-317-5p>dvi-miR-317-5p	0.253095	0.30066	0.519622	0.0749645	0.146882	0	0.278033	0.334135	0.080209	TGGGATACACCCTGTGCTCGCT	22
dme-miR-31a-3p>dvi-miR-31a-3p	0.421825	0.225495	0.296927	0.299858	0.367205	0	0.973114	0.534617	0.481254	CGCTATGCTGCATCTAGTCAGT	22
dme-miR-33-5p>dvi-miR-33-5p	42.4356	35.7785	28.6534	46.3281	69.2548	44.0677	52.4786	41.7001	42.0295	GTGCATTGTAGTCGCATTGTC	21
dme-miR-34-3p>dvi-miR-34-3p	0.421825	0.526154	0.742316	0	0.0734409	0.0722421	0.834098	0.601444	0.481254	CAGCCACTATCTTCACTGCCGCC	23
dme-miR-34-5p	11.3893	8.5688	17.8898	2.84865	2.57043	2.31175	3.19737	4.81155	2.00522	TGGCAGTGTGGTTAGCTGGTTGTG	24
dme-miR-375-3p>dps-miR-375-3p>dsi-miR-375-3p	76.0973	38.4844	21.9726	73.5402	57.4308	71.8809	6.95081	9.08848	15.5605	TTTGTTCGTTTGGCTTAAGTTA	22
dme-miR-7-3p>dvi-miR-7-3p	0.0843651	0	0	0.149929	0.0734409	0	0.0695081	0	0	CAATAAATCCCTTGTCTTCTTA	22
dme-miR-79-5p>dvi-miR-79-5p	0.0843651	0	0	0.0749645	0.220323	0.144484	0	0	0	GCTTTGGCGCTTTAGCTGTATGA	23
dme-miR-8-5p>dvi-miR-8-5p	47.1601	43.5205	44.6132	42.6548	44.799	31.931	42.678	37.49	42.1899	CATCTTACCGGGCAGCATTAGA	22
dme-miR-87-3p	0.674921	0.601319	1.03924	0.374823	0.514086	0.577937	0.973114	1.20289	1.44376	TTGAGCAAAATTTCAGGTGTGTGA	24
dme-miR-927-3p>dps-miR-927-3p>dsi-miR-927-3p>dvi-miR-927-3p	0	0	0	0.299858	0.881291	0.144484	0.556065	1.06923	0.721881	CAAAGCGTTTGGATTCTGAAAC	22
dme-miR-927-5p>dps-miR-927-5p>dsi-miR-927-5p>dvi-miR-927-5p	0.50619	0.0751649	0.44539	2.39886	5.80183	1.66157	9.03606	10.1577	8.74278	TTTAGAATTCCTACGCTTTACC	22
dme-miR-929-5p>dps-miR-929-5p>dsi-miR-929-5p	0	0	0	0.0749645	0.0734409	0	0	0.133654	0.160418	AAATTGACTCTAGTAGGGAGTC	22
dme-miR-932-5p	0	0	0	0.449787	1.76258	0.505695	1.25115	2.07164	2.32606	TCAATTCCGTAGTGCATTGCAG	22
dme-miR-956-3p>dvi-miR-956-3p	1.09675	1.42813	0.965011	11.2447	12.485	7.65766	62.4183	46.4448	47.3233	TTTCGAGACCACTCTAATCCATT	23
dme-miR-957-3p>dps-miR-957-3p>dsi-miR-957>dvi-miR-957-3p	0.33746	0.225495	0.148463	5.77227	8.66603	4.19004	14.3187	19.6472	16.6033	TGAAACCGTCCAAAACTGAGGC	22
dme-miR-958-3p>dps-miR-958-3p>dsi-miR-958-3p>dvi-miR-958-3p	2.95278	3.08176	1.85579	4.27298	6.4628	4.76798	6.8118	4.6779	5.45421	TGAGATTCTTCTATTCTACTTT	22
dme-miR-965-3p>dps-miR-965-3p>dsi-miR-965-3p	0.33746	0.375825	0.222695	0.974539	1.9829	1.01139	0.903606	0.735098	0.401045	TAAGCGTATAGCTTTTCCCCTT	22
dme-miR-970-3p>dps-miR-970-3p>dsi-miR-970-3p>dvi-miR-970-3p	3.12151	2.40528	2.67234	5.99716	8.22538	3.82883	8.82753	12.1625	10.748	TCATAAGACACACGCGGCTAT	21
dme-miR-971-3p>dps-miR-971-3p>dvi-miR-971-3p	0	0.0751649	0	0	0	0.0722421	0.625573	0.801925	0.160418	TTGGTGTTACTTCTTACAGTGA	22
dme-miR-980-3p	0.0843651	0.0751649	0	0.149929	0.146882	0.0722421	0.0695081	0.0668271	0	TAGCTGCCTTGTGAAGGGCTTA	22
dme-miR-981-3p>dps-miR-981-3p>dvi-miR-981-3p	1.01238	0.526154	2.15272	6.22206	9.84108	3.68435	5.42163	20.5159	8.42194	TTCGTTGTCGACGAAACCTGCA	22
dme-miR-987-5p>dps-miR-987-5p	0	0.225495	0.0742316	0.449787	2.8642	0	7.64589	11.4274	8.98341	TAAAGTAAATAGTCTGGATTGATG	24
dme-miR-988-3p>dps-miR-988-3p>dsi-miR-988-3p>dvi-miR-988-3p	2.19349	1.87912	1.6331	2.3239	3.89237	2.96193	3.19737	2.07164	3.12815	CCCCTTGTTGCAAACCTCACGC	22
dme-miR-993-3p>dps-miR-993-3p>dsi-miR-993-3p>dvi-miR-993-3p	0.33746	0.225495	0.148463	1.19943	1.10161	0.650179	2.15475	1.93799	1.44376	GAAGCTCGTCTCTACAGGTATCT	23
dme-miR-993-5p	0	0	0	0	0	0	0.0695081	0	0.080209	TACCCTGTAGTTCCGGGCTTTTG	23
dme-miR-994-5p	0	0	0	0	0.0734409	0	0	0.0668271	0	CTAAGGAAATAGTAGCCGTGAT	22
dme-miR-995-3p>dsi-miR-995-3p>dvi-miR-995-3p	1.34984	1.20264	1.70733	2.24894	3.89237	1.95054	2.43278	2.40578	1.20313	TAGCACCACATGATTCGGCTT	21
dme-miR-996-3p	0.253095	0.225495	0.0742316	1.72418	3.15796	1.58933	2.08524	1.67068	1.20313	TGACTAGATTTCATGCTCGTCT	22
dme-miR-996-5p	7.0023	4.81055	0.148463	7.57142	5.43463	4.04556	0.903606	5.54665	0.721881	GCGAACATGGATCTAGTGCACG	22
dme-miR-998-3p>dvi-miR-998-3p	7.08667	2.7811	3.48889	6.52191	7.93162	6.06834	5.00459	4.07645	4.57191	TAGCACCATGAGATTCAGCTC	21
dme-miR-998-5p>dvi-miR-998-5p	0.253095	0.0751649	0.148463	0.299858	0.146882	0	0	0	0	ACTGAATTCTCGTGGGTCTGCA	22
dme-miR-999-3p>dsi-miR-999-3p>dvi-miR-999-3p	52.6438	43.5956	35.4827	148.955	279.296	135.598	279.423	330.393	228.355	TGTTAACTGTAAGACTGTGTCT	22
dme-miR-999-5p	0	0.0751649	0	0	0	0	0	0	0	ACATAGTCATACGGTGAATGTT	22
dme-miR-9a-3p>dvi-miR-9a-3p	1.9404	1.72879	1.6331	5.32248	6.38936	4.40677	6.18622	5.94761	4.57191	TAAAGCTAGCTTACCGAAGTTA	22
dme-miR-9b-3p>dvi-miR-9b-3p	0.759286	0.375825	0.371158	1.34936	1.6157	0.577937	1.18164	1.40337	0.721881	TAGAGCTTTATTACCAAAAACC	22
dps-miR-100	0	0	0	0	0.0734409	0	0	0	0	AACCCGTAATTCCGAACTTGTG	22
dps-miR-1000-5p>dsi-miR-1000-5p>dvi-miR-1000-5p	0.928016	0.901979	0.44539	5.77227	13.0725	3.17865	1.87672	10.0241	0.962508	ATATTGTCCTGTCACAGCAGTA	22
dps-miR-190-3p>dsi-miR-190-3p>dvi-miR-190-3p	0.0843651	0	0.148463	0.149929	0.146882	0	0	0.133654	0	CCCAGGAATCAAACATATTATTA	23
dps-miR-193-5p	0	0	0	0	0	0	0.417049	0.735098	0.080209	AGTTGGGATTTTTTAGATCAGCAG	24
dps-miR-252-3p>dsi-miR-252-3p	0.0843651	0.225495	0.222695	0.224894	0.146882	0.0722421	0.486557	0.200481	0	TCCTGCTGCCCAAGTGCTTATTA	23
dps-miR-2543b-3p	0	0	0	0	0	0	0.0695081	0	0	TATGCCACGGCGGATAGGAGCA	22
dps-miR-317	0.421825	0.826814	6.75508	0.374823	6.53624	0.650179	0.278033	0.200481	1.7646	TGAACACAGCTGGTGGTATCCAAT	24
dps-miR-31b	43.3637	54.8704	18.7064	10.8699	9.84108	5.63489	9.66163	22.3202	2.16564	TGGCAAGATGTCGGAATAGCTGA	23
dps-miR-929-3p	0	0	0	0	0.146882	0	0	0.0668271	0.160418	CTCCCTAACGGAGTCAGATTGA	22
dps-miR-932-5p>dsi-miR-932-5p>dvi-miR-932-5p	0.0843651	0	0	3.52333	14.6882	3.46762	15.0138	7.95242	5.374	TCAATTCCGTAGTGCATTGCAGT	23
dps-miR-980-3p>dsi-miR-980-3p>dvi-miR-980-3p	0	0	0	0	0	0.0722421	0.0695081	0	0	TAGCTGCCTTGTGAAGGGCTT	21
dps-miR-989>dsi-miR-989	0	0	0	0.0749645	0.0734409	0	0.0695081	1.60385	0.401045	TGTGATGTGACGTAGTGGAACA	22
dps-miR-995-3p	0.16873	0.15033	0.148463	0.449787	0.660968	0.361211	0.347541	0.46779	0.481254	TAGCACCACATGATTCGGCTG	21
dps-miR-iab-8-5p>dsi-miR-iab-8-5p	0	0	0	0	0	0	0.0695081	0	0	TTACGTATACTGAAGGTATACC	22
dsi-miR-193-5p	0	0.0751649	0.0742316	0	0	0	3.12787	4.27693	4.01045	TGGGATTTTTTAGATCAGCAGT	22
dsi-miR-277	0	0	0	0	0	0	0.0695081	0.133654	0.240627	TAAATGCATTATTTGGTACGACA	23
dsi-miR-9680-5p	0	0	0	0	0	0.0722421	0	0	0.080209	AATTTCTTCAAACCGAAGGTCT	22
dsi-miR-981-3p	0.0843651	0.15033	0	1.87411	0.0734409	1.01139	2.01574	8.82118	0.160418	TTCGTTGTCGACGAAACCTGC	21
dsi-miR-987-5p	0.33746	0.15033	0.222695	2.09901	0.367205	0.722421	0.625573	1.53702	0.882299	TAAAGTAAATAGTCTGGATTGATGA	25
dvi-miR-1-5p	0	0	0.222695	0	0	0	0	0	0	CCATGCTTCCTTACATTCAATA	22
dvi-miR-100-5p	0	0.0751649	0	0.0749645	0.881291	0.144484	0.208524	0	0.240627	AACCCGTAAATCCGAACTTG	20
dvi-miR-124-5p	0.253095	0.0751649	0.296927	0.224894	0.587527	0.433453	0	0.400963	0	GGTATCCACTGTAGGCCTCTATG	23
dvi-miR-125-5p	0.33746	0.450989	0.519622	24.4384	3.89237	12.7869	66.9363	38.4924	47.2431	TCCCTGAGACCCTAACTTGTG	21
dvi-miR-184-5p	0.0843651	0	0.222695	0	0.146882	0.0722421	0.139016	0.200481	0.160418	CCTTATCATTCTCGCGCCCCGT	22
dvi-miR-193-5p	0	0	0	0	0	0	0.347541	0	0.080209	AGTTGGGATTTTTTAGATCAGC	22
dvi-miR-210-5p	0	0	0	0.0749645	0.146882	0	0.0695081	0	0.320836	AGCTGCTGGCCACTGCACAAGA	22
dvi-miR-252-3p	0.0843651	0	0	0	0	0.144484	0	0.200481	0	CCTGCTGCCCAAGTGCTTATT	21
dvi-miR-263b-5p	0	0.225495	0.222695	8.54596	11.3833	5.92385	17.7246	7.48463	11.2293	CTTGGCACTGGGAGAATTCACAG	23
dvi-miR-274	0	0	0	0.0749645	0.0734409	0	1.11213	0.0668271	0	TTTGTGACCGACACTAACGGGT	22
dvi-miR-276b-5p>dvi-miR-276a-5p	0	0	0.0742316	0.0749645	0.293764	0.216726	0.695081	0.46779	0.721881	AGCGAGGTATAGAGTTCCT	19
dvi-miR-279-5p	0.33746	0.225495	0.296927	0.749645	0.587527	0.144484	0.417049	0.534617	0.401045	AGTGAGTGAGGGTCCAGTGTTTCACA	26
dvi-miR-282-5p	0.0843651	0.0751649	0	0.0749645	8.37226	0.433453	0	0.200481	0	CTCTACTAGGCTTTGTCT	18
dvi-miR-283-5p	26.575	25.7064	28.8019	51.6506	71.0174	35.7598	68.3265	53.2612	40.3451	AAATATCAGCTGGTAATTCTGGG	23
dvi-miR-284-3p	0	0	0	0.149929	0.0734409	0	0.139016	0.0668271	0.080209	CAAAGTCAGCAACTTGATTCCAGCAATTG	29
dvi-miR-284-5p	1.60294	1.35297	0.742316	1.57426	0.881291	0	1.7377	2.53943	0.641672	CCTGGAATTAAGTTGACTGTGTAGC	25
dvi-miR-305-5p	0.253095	1.42813	0.222695	0.374823	2.57043	2.02278	0.973114	1.4702	0.160418	ATTGTACTTCATCAGGTGCTC	21
dvi-miR-306-5p	1.09675	9.69627	0.148463	3.29844	76.452	1.8783	2.01574	16.239	18.5283	TCAGGTACTTAGTGACTCTCA	21
dvi-miR-307	0	0	0	0.299858	0.0734409	0.0722421	0.556065	0.534617	0.481254	TCACAACCTCCTTGAGTGAGC	21
dvi-miR-315a	13.161	4.43473	6.75508	6.9717	17.2586	3.97332	0.903606	1.80433	1.28334	TTTTGATTGTTGCTCAGAAAGCC	23
dvi-miR-316-5p	0	0.450989	0.668085	0	0.0734409	0.0722421	0.0695081	0.334135	0	TGTCTTTTTCCGCTTACTGG	20
dvi-miR-31b	2.61532	0.751649	1.55886	0.524752	0.367205	4.84022	0	1.00241	1.68439	TGGCAAGATGTCGGAATAGCT	21
dvi-miR-34-5p	1.18111	1.12747	1.6331	1.87411	2.35011	0.144484	0.139016	0.0668271	1.20313	TGGCAGTGTGGTTAGCTGGTT	21
dvi-miR-375-3p	1.85603	33.2229	27.8369	10.1202	83.4289	12.7146	7.99344	1.40337	1.12293	TTTGTTCGTTTGGCTTAAGTT	21
dvi-miR-7-5p	80.3999	51.6383	51.4425	98.2035	148.644	65.8126	177.385	307.204	141.088	TGGAAGACTAGTGATTTTGTTGTT	24
dvi-miR-929-5p	0	0	0	0.0749645	0.0734409	0	0	0.133654	0.401045	AAATTGACTCTAGTAGGGAGT	21
dvi-miR-965-3p	0	0	0	0	0	0.0722421	0	0	0	TAAGCGTATAGCTTTTCCCCT	21
dvi-miR-987-5p	0.0843651	0	0.0742316	0.149929	0	0.216726	1.87672	2.67308	0.080209	TAAAGTAAATAGTCTGGATTGAT	23
dvi-miR-993-5p	0	0	0	0	0	0.0722421	0	0	0	CTACCCTGTAGTTCCGGGCTTT	22
dvi-miR-994-5p	0	0	0	0	0	0	0	0	0.080209	TAAGGAAATAGTAGCCGTGATT	22
dvi-miR-996-3p	0	0	0.296927	0	0.514086	0.722421	0.625573	0.668271	0.240627	TGACTAGATTTCATGCTCGT	20
dvi-miR-996-5p	0.16873	0.15033	4.4539	0.374823	1.6157	0.505695	8.20196	0.868752	5.77505	GGCGAACATGGATCTAGTGCACG	23
dvi-miR-iab-8-3p	0.16873	0.15033	0.0742316	0.224894	0.293764	0.505695	0.278033	0.200481	0	TCAGGATACATTCAGTATACGT	22

## Sheet: Table S6
Table S6.Predicted target genes of differentially expressed miRNAs (P3 vs P1)
miRNA_id	Transcript	Total Score	Total Energy	Max Score	Max Energy	miRNA Length	Transcript Length	Positions
der-miR-34>dps-miR-34>dsi-miR-34	evm.model.Contig2.967	173	-30.64	173	-30.64	22	6027	1942
der-miR-34>dps-miR-34>dsi-miR-34	evm.model.Contig2.388	170	-30.11	170	-30.11	22	2445	24
der-miR-34>dps-miR-34>dsi-miR-34	evm.model.Contig5.4	167	-33.36	167	-33.36	22	2127	557
der-miR-34>dps-miR-34>dsi-miR-34	evm.model.Contig94.51	172	-30.13	172	-30.13	22	1416	277
der-miR-34>dps-miR-34>dsi-miR-34	evm.model.Contig102.10	344	-60.3	172	-30.15	22	2760	594 1917
der-miR-34>dps-miR-34>dsi-miR-34	evm.model.Contig84.56	170	-30.55	170	-30.55	22	489	89
der-miR-34>dps-miR-34>dsi-miR-34	evm.model.Contig11.299	166	-31.7	166	-31.7	22	822	403
der-miR-34>dps-miR-34>dsi-miR-34	evm.model.Contig11.326	163	-30.29	163	-30.29	22	2772	2392
der-miR-34>dps-miR-34>dsi-miR-34	evm.model.Contig11.432	158	-30.02	158	-30.02	22	6149	1315
der-miR-34>dps-miR-34>dsi-miR-34	evm.model.Contig16.258	176	-31.79	176	-31.79	22	4077	2698
der-miR-34>dps-miR-34>dsi-miR-34	evm.model.Contig67.103	166	-30.85	166	-30.85	22	2868	2185
der-miR-34>dps-miR-34>dsi-miR-34	evm.model.Contig34.87	168	-30.69	168	-30.69	22	1683	982
der-miR-34>dps-miR-34>dsi-miR-34	evm.model.Contig6.806	167	-31.54	167	-31.54	22	3272	2001
der-miR-34>dps-miR-34>dsi-miR-34	evm.model.Contig12.143	170	-30.93	170	-30.93	22	1572	917
der-miR-34>dps-miR-34>dsi-miR-34	evm.model.Contig68.59	166	-33.13	166	-33.13	22	420	23
der-miR-5>dme-miR-5-5p>dps-miR-5>dsi-miR-5>dvi-miR-5-5p	evm.model.Contig5.142	185	-31.91	185	-31.91	23	3180	1775
der-miR-6>dme-miR-6-3p>dps-miR-6>dsi-miR-6-3p>dvi-miR-6-3p	evm.model.Contig8.408	175	-30.66	175	-30.66	22	2523	180
der-miR-7>dme-miR-7-5p>dps-miR-7>dsi-miR-7	evm.model.Contig87.37	179	-30.13	179	-30.13	23	3774	2270
der-miR-92a>dme-miR-92a-3p>dps-miR-92a>dsi-miR-92a>dvi-miR-92a-3p	evm.model.Contig105.25	177	-30.4	177	-30.4	22	1575	139
der-miR-9c>dme-miR-9c-5p>dps-miR-9c>dvi-miR-9c-5p	evm.model.Contig44.65	184	-30.71	184	-30.71	22	885	202
der-miR-9c>dme-miR-9c-5p>dps-miR-9c>dvi-miR-9c-5p	evm.model.Contig32.69	184	-30.71	184	-30.71	22	1773	244
dme-miR-210-3p	evm.model.Contig1754.3	167	-31.52	167	-31.52	23	1038	292
dme-miR-275-5p>dvi-miR-275-5p	evm.model.Contig105.37	158	-32.73	158	-32.73	23	5058	1734
dme-miR-275-5p>dvi-miR-275-5p	evm.model.Contig1235.2	168	-30.81	168	-30.81	23	630	255
der-let-7>dme-let-7-5p>dps-let-7>dsi-let-7>dvi-let-7	evm.model.Contig50.136	173	-32.01	173	-32.01	21	4581	3512
der-let-7>dme-let-7-5p>dps-let-7>dsi-let-7>dvi-let-7	evm.model.Contig211.5	180	-30.11	180	-30.11	21	2559	2338
der-miR-100>dme-miR-100-5p>dsi-miR-100	evm.model.Contig6.481	183	-31.36	183	-31.36	22	2037	924
dme-miR-317-5p>dvi-miR-317-5p	evm.model.Contig15.125	164	-31.9	164	-31.9	22	1632	1129
dme-miR-34-3p>dvi-miR-34-3p	evm.model.Contig43.50	171	-31.69	171	-31.69	23	690	613
dme-miR-34-3p>dvi-miR-34-3p	evm.model.Contig8.333	172	-30.15	172	-30.15	23	5424	2152
dme-miR-34-3p>dvi-miR-34-3p	evm.model.Contig8.281	164	-31.13	164	-31.13	23	340	17
dme-miR-34-3p>dvi-miR-34-3p	evm.model.Contig51.40	159	-32.97	159	-32.97	23	1842	790
dme-miR-34-3p>dvi-miR-34-3p	evm.model.Contig105.56	169	-31.23	169	-31.23	23	1467	960
dme-miR-34-3p>dvi-miR-34-3p	evm.model.Contig39.56	181	-30.2	181	-30.2	23	5652	4318
dme-miR-34-3p>dvi-miR-34-3p	evm.model.Contig195.16	161	-35.9	161	-35.9	23	828	220
dme-miR-34-3p>dvi-miR-34-3p	evm.model.Contig35.158	160	-30.37	160	-30.37	23	717	205
dme-miR-34-3p>dvi-miR-34-3p	evm.model.Contig3.935	155	-31.89	155	-31.89	23	1446	121
dme-miR-34-3p>dvi-miR-34-3p	evm.model.Contig11.318	172	-33.02	172	-33.02	23	1461	196
dme-miR-34-3p>dvi-miR-34-3p	evm.model.Contig76.22	162	-30.3	162	-30.3	23	867	645
dme-miR-34-3p>dvi-miR-34-3p	evm.model.Contig13.306	167	-30.96	167	-30.96	23	549	186
dme-miR-34-3p>dvi-miR-34-3p	evm.model.Contig127.8	160	-30.1	160	-30.1	23	957	739
dme-miR-34-3p>dvi-miR-34-3p	evm.model.Contig45.246	172	-34.1	172	-34.1	23	810	459
dme-miR-34-3p>dvi-miR-34-3p	evm.model.Contig12.215	180	-34.78	180	-34.78	23	351	268
dme-miR-34-5p	evm.model.Contig91.40	171	-31.35	171	-31.35	24	1134	856
dme-miR-34-5p	evm.model.Contig8.442	175	-31.18	175	-31.18	24	942	549
dme-miR-34-5p	evm.model.Contig8.262	163	-33.59	163	-33.59	24	3483	15
dme-miR-34-5p	evm.model.Contig2.967	176	-30.86	176	-30.86	24	6027	1941
dme-miR-34-5p	evm.model.Contig2.388	170	-30.61	170	-30.61	24	2445	22
dme-miR-34-5p	evm.model.Contig44.205	168	-30.35	168	-30.35	24	1263	779
dme-miR-34-5p	evm.model.Contig5.4	170	-32.86	170	-32.86	24	2127	559
dme-miR-34-5p	evm.model.Contig5.198	164	-31.69	164	-31.69	24	1695	472
dme-miR-34-5p	evm.model.Contig94.51	173	-30.51	173	-30.51	24	1416	275
dme-miR-34-5p	evm.model.Contig10.333	160	-30.22	160	-30.22	24	2220	1947
dme-miR-34-5p	evm.model.Contig102.10	346	-67.28	173	-33.64	24	2760	591 1914
dme-miR-34-5p	evm.model.Contig7.184	159	-30.46	159	-30.46	24	207	74
dme-miR-34-5p	evm.model.Contig3.764	178	-31.26	178	-31.26	24	3480	472
dme-miR-34-5p	evm.model.Contig84.56	170	-30.72	170	-30.72	24	489	87
dme-miR-34-5p	evm.model.Contig11.211	174	-30.53	174	-30.53	24	1506	270
dme-miR-34-5p	evm.model.Contig11.299	176	-32.49	176	-32.49	24	822	405
dme-miR-34-5p	evm.model.Contig11.326	170	-30.51	170	-30.51	24	2772	2394
dme-miR-34-5p	evm.model.Contig11.432	161	-30.02	161	-30.02	24	6149	1316
dme-miR-34-5p	evm.model.Contig139.65	159	-30.11	159	-30.11	24	900	327
dme-miR-34-5p	evm.model.Contig76.45	164	-30.6	164	-30.6	24	3843	3183
dme-miR-34-5p	evm.model.Contig30.64	170	-30.73	170	-30.73	24	3516	1371
dme-miR-34-5p	evm.model.Contig16.258	177	-32.27	177	-32.27	24	4077	2696
dme-miR-34-5p	evm.model.Contig124.47	155	-30.02	155	-30.02	24	3390	2299
dme-miR-34-5p	evm.model.Contig67.103	167	-30.85	167	-30.85	24	2868	2183
dme-miR-34-5p	evm.model.Contig29.54	162	-30.23	162	-30.23	24	1869	1385
dme-miR-34-5p	evm.model.Contig87.86	159	-30.46	159	-30.46	24	646	522
dme-miR-34-5p	evm.model.Contig34.87	168	-30.69	168	-30.69	24	1683	980
dme-miR-34-5p	evm.model.Contig61.29	169	-31.24	169	-31.24	24	2283	388
dme-miR-34-5p	evm.model.Contig6.806	167	-31.54	167	-31.54	24	3272	1999
dme-miR-34-5p	evm.model.Contig17.359	169	-31.55	169	-31.55	24	3903	290
dme-miR-34-5p	evm.model.Contig12.128	157	-31.37	157	-31.37	24	4329	159
dme-miR-34-5p	evm.model.Contig12.143	172	-31	172	-31	24	1572	915
dme-miR-34-5p	evm.model.Contig68.59	171	-33.13	171	-33.13	24	420	21
dme-miR-34-5p	evm.model.Contig698.3	164	-31.78	164	-31.78	24	2205	1847
dme-miR-957-3p>dps-miR-957-3p>dsi-miR-957>dvi-miR-957-3p	evm.model.Contig3.1045	158	-30.75	158	-30.75	22	2508	2323
dvi-miR-263b-5p	evm.model.Contig23.174	170	-34.39	170	-34.39	23	2637	69
dvi-miR-263b-5p	evm.model.Contig201.10	165	-31.44	165	-31.44	23	2409	913
dvi-miR-263b-5p	evm.model.Contig81.58	160	-32.95	160	-32.95	23	2037	1422
dvi-miR-263b-5p	evm.model.Contig197.20	168	-30.55	168	-30.55	23	7914	2441
dvi-miR-263b-5p	evm.model.Contig6.267	183	-40.38	183	-40.38	23	3078	638
der-miR-133>dme-miR-133-3p>dps-miR-133>dsi-miR-133>dvi-miR-133-3p	evm.model.Contig9.80	175	-30.8	175	-30.8	22	4431	2941
der-miR-133>dme-miR-133-3p>dps-miR-133>dsi-miR-133>dvi-miR-133-3p	evm.model.Contig6.828	167	-30.38	167	-30.38	22	366	151
der-miR-263b>dme-miR-263b-5p>dps-miR-263b>dsi-miR-263b	evm.model.Contig23.174	170	-31.88	170	-31.88	21	2637	71
der-miR-263b>dme-miR-263b-5p>dps-miR-263b>dsi-miR-263b	evm.model.Contig201.10	165	-30.71	165	-30.71	21	2409	915
der-miR-263b>dme-miR-263b-5p>dps-miR-263b>dsi-miR-263b	evm.model.Contig197.20	163	-30.55	163	-30.55	21	7914	2443
der-miR-263b>dme-miR-263b-5p>dps-miR-263b>dsi-miR-263b	evm.model.Contig6.267	183	-35.64	183	-35.64	21	3078	640
der-miR-276b>dme-miR-276b-3p>dps-miR-276b>dsi-miR-276b>dvi-miR-276b-3p	evm.model.Contig63.61	184	-32.65	184	-32.65	22	1141	321
der-miR-277>dme-miR-277-3p>dps-miR-277>dvi-miR-277-3p	evm.model.Contig22.356	172	-33.62	172	-33.62	23	1941	613
der-miR-281-2-5p>dme-miR-281-2-5p>dvi-miR-281-2-5p	evm.model.Contig4.323	170	-30.12	170	-30.12	22	2946	1984
der-miR-2a>dme-miR-2a-3p>dps-miR-2a>dsi-miR-2a>dvi-miR-2a-3p	evm.model.Contig26.375	184	-34.04	184	-34.04	23	1451	24
der-miR-2a>dme-miR-2a-3p>dps-miR-2a>dsi-miR-2a>dvi-miR-2a-3p	evm.model.Contig103.2	176	-31.67	176	-31.67	23	4901	419

## Sheet: Table S7
Table S7.Predicted target genes of differentially expressed miRNAs (P5 vs P3)
miRNA_id	Transcript	Total Score	Total Energy	Max Score	Max Energy	miRNA Length	Transcript Length	Positions
der-miR-92a>dme-miR-92a-3p>dps-miR-92a>dsi-miR-92a>dvi-miR-92a-3p	evm.model.Contig105.25	177	-30.4	177	-30.4	22	1575	139
dme-miR-210-3p	evm.model.Contig1754.3	167	-31.52	167	-31.52	23	1038	292
dme-miR-210-5p	evm.model.Contig2.328	173	-30.17	173	-30.17	23	270	58
dme-miR-210-5p	evm.model.Contig21.282	158	-33.77	158	-33.77	23	324	138
dme-miR-210-5p	evm.model.Contig50.137	164	-30.74	164	-30.74	23	978	710
dme-miR-210-5p	evm.model.Contig185.36	184	-30.8	184	-30.8	23	2961	1567
dme-miR-210-5p	evm.model.Contig7.302	162	-30.49	162	-30.49	23	1665	430
dme-miR-210-5p	evm.model.Contig11.283	170	-30.69	170	-30.69	23	1554	1185
dme-miR-210-5p	evm.model.Contig139.71	176	-31.12	176	-31.12	23	651	234
dme-miR-210-5p	evm.model.Contig159.40	175	-30.39	175	-30.39	23	2001	693
dme-miR-210-5p	evm.model.Contig34.46	168	-32.87	168	-32.87	23	645	198
dme-miR-210-5p	evm.model.Contig18.95	166	-30.79	166	-30.79	23	885	205
dme-miR-210-5p	evm.model.Contig4.168	161	-31.25	161	-31.25	23	2010	404
dme-miR-275-5p>dvi-miR-275-5p	evm.model.Contig105.37	158	-32.73	158	-32.73	23	5058	1734
dme-miR-275-5p>dvi-miR-275-5p	evm.model.Contig1235.2	168	-30.81	168	-30.81	23	630	255
dme-miR-34-3p>dvi-miR-34-3p	evm.model.Contig43.50	171	-31.69	171	-31.69	23	690	613
dme-miR-34-3p>dvi-miR-34-3p	evm.model.Contig8.333	172	-30.15	172	-30.15	23	5424	2152
dme-miR-34-3p>dvi-miR-34-3p	evm.model.Contig8.281	164	-31.13	164	-31.13	23	340	17
dme-miR-34-3p>dvi-miR-34-3p	evm.model.Contig51.40	159	-32.97	159	-32.97	23	1842	790
dme-miR-34-3p>dvi-miR-34-3p	evm.model.Contig105.56	169	-31.23	169	-31.23	23	1467	960
dme-miR-34-3p>dvi-miR-34-3p	evm.model.Contig39.56	181	-30.2	181	-30.2	23	5652	4318
dme-miR-34-3p>dvi-miR-34-3p	evm.model.Contig195.16	161	-35.9	161	-35.9	23	828	220
dme-miR-34-3p>dvi-miR-34-3p	evm.model.Contig35.158	160	-30.37	160	-30.37	23	717	205
dme-miR-34-3p>dvi-miR-34-3p	evm.model.Contig3.935	155	-31.89	155	-31.89	23	1446	121
dme-miR-34-3p>dvi-miR-34-3p	evm.model.Contig11.318	172	-33.02	172	-33.02	23	1461	196
dme-miR-34-3p>dvi-miR-34-3p	evm.model.Contig76.22	162	-30.3	162	-30.3	23	867	645
dme-miR-34-3p>dvi-miR-34-3p	evm.model.Contig13.306	167	-30.96	167	-30.96	23	549	186
dme-miR-34-3p>dvi-miR-34-3p	evm.model.Contig127.8	160	-30.1	160	-30.1	23	957	739
dme-miR-34-3p>dvi-miR-34-3p	evm.model.Contig45.246	172	-34.1	172	-34.1	23	810	459
dme-miR-34-3p>dvi-miR-34-3p	evm.model.Contig12.215	180	-34.78	180	-34.78	23	351	268
dme-miR-957-3p>dps-miR-957-3p>dsi-miR-957>dvi-miR-957-3p	evm.model.Contig3.1045	158	-30.75	158	-30.75	22	2508	2323
der-miR-133>dme-miR-133-3p>dps-miR-133>dsi-miR-133>dvi-miR-133-3p	evm.model.Contig9.80	175	-30.8	175	-30.8	22	4431	2941
der-miR-133>dme-miR-133-3p>dps-miR-133>dsi-miR-133>dvi-miR-133-3p	evm.model.Contig6.828	167	-30.38	167	-30.38	22	366	151
dvi-miR-7-5p	evm.model.Contig87.37	182	-30.13	182	-30.13	24	3774	2269
dvi-miR-996-5p	evm.model.Contig78.27	166	-31.19	166	-31.19	23	13899	8188
dvi-miR-996-5p	evm.model.Contig70.99	168	-30.06	168	-30.06	23	1494	578
dvi-miR-996-5p	evm.model.Contig29.111	177	-33.03	177	-33.03	23	2016	1141
der-miR-277>dme-miR-277-3p>dps-miR-277>dvi-miR-277-3p	evm.model.Contig22.356	172	-33.62	172	-33.62	23	1941	613
der-miR-281-2-5p>dme-miR-281-2-5p>dvi-miR-281-2-5p	evm.model.Contig4.323	170	-30.12	170	-30.12	22	2946	1984
der-miR-282>dps-miR-282>dsi-miR-282	evm.model.Contig8.296	176	-32.04	176	-32.04	28	5049	517
der-miR-282>dps-miR-282>dsi-miR-282	evm.model.Contig107.59	182	-32.61	182	-32.61	28	3291	1297
der-miR-31a>dme-miR-31a-5p>dps-miR-31a>dsi-miR-31a>dvi-miR-31a-5p	evm.model.Contig86.53	165	-30.74	165	-30.74	23	15096	1312
der-miR-31a>dme-miR-31a-5p>dps-miR-31a>dsi-miR-31a>dvi-miR-31a-5p	evm.model.Contig1.895	171	-30.52	171	-30.52	23	371	18

## Sheet: Table S8
Table S8.Summary of differentially expressed miRNAs and their predicted targets between developmental stages.
Case	Control	Up_diff	Down_diff	Total_diff(padj<0.05&|log2FC|>1)	miRNA with target	target mRNAs	sites
P3-1,P3-2,P3-3(P3)	P1-1,P1-2,P1-3(P1)	23	23	46	21	75	96
P5-1,P5-2,P5-3(P5)	P3-1,P3-2,P3-3(P3)	19	11	30	13	43	43

## Sheet: Table S9
Table S9.Expression trends of significantly upregulated miRNAs in Profile 11
id	P1_mean.Expression Change(log2(v(i)/v(0))	P3_mean.Expression Change(log2(v(i)/v(0))	P5_mean.Expression Change(log2(v(i)/v(0))	P1_mean.raw	P3_mean.raw	P5_mean.raw	P1-1	P1-2	P1-3	P3-1	P3-2	P3-3	P5-1	P5-2	P5-3	Sequence	Length
der-let-7>dme-let-7-5p>dps-let-7>dsi-let-7>dvi-let-7	0	4.82	4.76	9.28749	263.285	251.791	10.8831	10.3728	6.60662	249.557	340.692	199.605	285.261	220.663	249.45	TGAGGTAGTAGGTTGTATAGT	21
der-miR-100>dme-miR-100-5p>dsi-miR-100	0	4.38	3.76	3.97358	82.7969	54.0306	3.54333	5.11121	3.26619	78.263	101.642	68.4855	61.3062	49.853	50.9327	AACCCGTAAATCCGAACTTGTG	22
der-miR-125>dme-miR-125-5p>dps-miR-125>dsi-miR-125	0	3.79	3.57	5.39036	74.5091	64.2141	4.97754	4.73539	6.45815	65.3691	103.038	55.1207	67.7704	65.3569	59.5151	TCCCTGAGACCCTAACTTGTGA	22
der-miR-263b>dme-miR-263b-5p>dps-miR-263b>dsi-miR-263b	0	4.3	3.27	0.12803	2.71802	1.32055	0.0843651	0.225495	0.0742316	1.87411	4.11269	2.16726	0.486557	3.07405	0.401045	CTTGGCACTGGGAGAATTCAC	21
der-miR-276b>dme-miR-276b-3p>dps-miR-276b>dsi-miR-276b>dvi-miR-276b-3p	0	3.18	2.37	71.6274	651.063	371.34	97.1886	44.7983	72.8955	414.404	1205.53	333.253	403.008	388.733	322.28	TAGGAACTTAATACCGTGCTCT	22
der-miR-279>dme-miR-279-3p>dps-miR-279>dsi-miR-279>dvi-miR-279-3p	0	2.32	2.34	38.621	192.237	195.254	43.1106	36.3046	36.4477	167.321	256.309	153.081	248.075	157.378	180.31	TGACTAGATCCACACTCATTAA	22
der-miR-2a>dme-miR-2a-3p>dps-miR-2a>dsi-miR-2a>dvi-miR-2a-3p	0	2.29	2.72	3.89176	19.1199	25.6304	4.04952	4.35956	3.26619	18.966	24.1621	14.2317	30.0275	24.3251	22.5387	TATCACAGCCAGCTTTGATGAGC	23
der-miR-7>dme-miR-7-5p>dps-miR-7>dsi-miR-7	0	3.24	3.44	9.03683	85.663	97.9612	5.0619	12.1015	9.94704	70.3167	137.114	49.5581	54.3554	77.1853	162.343	TGGAAGACTAGTGATTTTGTTGT	23
der-miR-9c>dme-miR-9c-5p>dps-miR-9c>dvi-miR-9c-5p	0	3.08	3.08	43.8813	371.754	370.039	53.4031	35.9288	42.312	327.145	475.163	312.953	464.801	292.636	352.679	TCTTTGGTATTCTAGCTGTAGA	22
dme-miR-276a-5p>dme-miR-276b-5p	0	2.33	2.43	1.1084	5.6114	6.01149	1.60294	1.20264	0.519622	4.57284	7.63786	4.6235	7.02032	5.88078	5.13337	CAGCGAGGTATAGAGTTCCTACG	23
dme-miR-932-5p	0	6.52	7.56	0	0.906021	1.88295	0	0	0	0.449787	1.76258	0.505695	1.25115	2.07164	2.32606	TCAATTCCGTAGTGCATTGCAG	22
dme-miR-996-3p	0	3.48	3.1	0.184274	2.15716	1.65302	0.253095	0.225495	0.0742316	1.72418	3.15796	1.58933	2.08524	1.67068	1.20313	TGACTAGATTTCATGCTCGTCT	22
dps-miR-1000-5p>dsi-miR-1000-5p>dvi-miR-1000-5p	0	3.26	2.48	0.758462	7.34113	4.28776	0.928016	0.901979	0.44539	5.77227	13.0725	3.17865	1.87672	10.0241	0.962508	ATATTGTCCTGTCACAGCAGTA	22
dps-miR-932-5p>dsi-miR-932-5p>dvi-miR-932-5p	0	7.57	7.95	0.0281217	7.22638	9.44673	0.0843651	0	0	3.52333	14.6882	3.46762	15.0138	7.95242	5.374	TCAATTCCGTAGTGCATTGCAGT	23
dvi-miR-263b-5p	0	5.76	6.25	0.149397	8.61772	12.1462	0	0.225495	0.222695	8.54596	11.3833	5.92385	17.7246	7.48463	11.2293	CTTGGCACTGGGAGAATTCACAG	23
novel27_mature	0	3.6	3.02	0.106042	1.39788	0.930303	0.16873	0.0751649	0.0742316	0.899574	2.64387	0.650179	0.973114	1.33654	0.481254	TCACAACCTCTTTGAGTGAGCT	22
novel2_mature	0	2.18	2.18	1.9111	8.6737	8.67411	2.44659	1.65363	1.6331	6.9717	11.8974	7.15197	8.96655	9.75675	7.29902	TCACAGCCAGCTTTGATGAGCT	22
novel3_mature	0	2.95	3.51	2.2495	17.441	25.7383	3.45897	1.87912	1.4104	12.2942	22.5464	17.4826	21.4085	28.1342	27.6721	TTGTGCGTGTGACAATGGCTAT	22
